# Supplementary material for: Evolutionary patterns of chimeric retrogenes in Oryza species
Source: Sci Rep. 2019 Nov 27;9:17733. doi: 10.1038/s41598-019-54085-2 (PMC6881317; doi:10.1038/s41598-019-54085-2)
Supplement: Supplementary file 2 — Table S1 [file 41598_2019_54085_MOESM2_ESM.xls]

## Sheet: method II and III
RCG8_AK070283		lnL value	p-value		-2007.57	-2006.68	-2005.78	-2004.86	-2003.95	-2003.43	-2002.87
method II	ORM	-2011.51		-2008.61	0.151(1)	0.146(2)	0.13(3)	0.113(4)	0.098(5)	0.11(6)	0.119(7)
	Optimal_Two-RM	-2008.61		-2007.57		0.182(1)	0.166(2)	0.144(3)	0.124(4)	0.141(5)	0.152(6)
				-2006.68			0.179(1)	0.163(2)	0.141(3)	0.164(4)	0.178(5)
	ORM VS TRM	5.80259	0.016	-2005.78				0.176(1)	0.161(2)	0.195(3)	0.213(4)
				-2004.86					0.177(1)	0.238(2)	0.262(3)
				-2003.95						0.305(1)	0.338(2)
((((((l123_c,l85_c),bb_c),cc_c),l74_c)#1,l93_c),(l46_c,((l9311_c,l52_c),(NIP_c,lcl_p))));				-2003.43							0.291(1)
method III					-2004.38	-2003.34	-2002.89	-2002.48	-2002.27	-2002.13	-2002.13
	ORM	-2011.51		-2005.34	0.168(1)	0.136(2)	0.18(3)	0.221(4)	0.293(5)	0.378(6)	0.491(7)
	Optimal_Two-RM	-2005.34		-2004.38		0.148(1)	0.225(2)	0.282(3)	0.376(4)	0.478(5)	0.607(6)
				-2003.34			0.345(1)	0.422(2)	0.544(3)	0.658(4)	0.787(5)
	ORM VS TRM	12.3394	0.0004435	-2002.89				0.361(1)	0.536(2)	0.675(3)	0.82(4)
				-2002.48					0.521(1)	0.705(2)	0.873(3)
((((((l123_c,l85_c#1),bb_c),cc_c),l74_c)#1,l93_c),(l46_c,((l9311_c#1,l52_c),(NIP_c,lcl_p)#1)#1));				-2002.27						0.593(1)	0.865(2)
the final optimal model is method III two-ratio model				-2002.13							0.946(1)
RCG9_AK073060		lnL value	p-value		-1283.65	-1282.77	-1282.27	-1281.81	-1281.47	-1281.19	-1281.11
method II				-1288.21	0.003(1 *)	0.004(2 *)	0.008(3 *)	0.012(4 *)	0.019(5 *)	0.029(6 *)	0.048(7 *)
				-1283.65		0.185(1)	0.251(2)	0.297(3)	0.358(4)	0.425(5)	0.532(6)
	ORM VS TRM	#REF!	0.002588	-1282.77			0.314(1)	0.38(2)	0.455(3)	0.53(4)	0.648(5)
				-1282.27				0.338(1)	0.449(2)	0.541(3)	0.677(4)
				-1281.81					0.408(1)	0.539(2)	0.705(3)
				-1281.47						0.457(1)	0.698(2)
(((((NIP_p,l9311_p),l46_p),(l53_p,l52_c#1)),l52_p),(l123_p,l85_p));				-1281.19							0.684(1)
method III					-1282.27	-1281.81	-1281.47	-1281.19	-1281.11	-1281.03	-1281.03
	ii3RM vs iiiTRM	2.92904	0.087	-1285.12	0.017(1 *)	0.037(2 *)	0.063(3)	0.097(4)	0.155(5)	0.226(6)	0.318(7)
	ii4RM vs iiiTRM	4.68311	0.09618	-1282.27		0.338(1)	0.449(2)	0.541(3)	0.677(4)	0.78(5)	0.871(6)
				-1281.81			0.408(1)	0.539(2)	0.705(3)	0.817(4)	0.906(5)
(((((NIP_p,l9311_p),l46_p),(l53_p,l52_c#2)),l52_p#2),(l123_p#1,l85_p)#1);				-1281.47				0.457(1)	0.698(2)	0.832(3)	0.928(4)
(((((NIP_p,l9311_p),l46_p),(l53_p,l52_c#2)),l52_p#2),(l123_p#1,l85_p#3)#1);				-1281.19					0.684(1)	0.853(2)	0.956(3)
				-1281.11						0.696(1)	0.926(2)
the final optimal models are method III 3RM、4RM				-1281.03							0.989(1)
RCG10_AK069420		lnL value	p-value		-853.1	-852.49	-851.988	-851.577	-851.551	-851.529	-851.527
method II	ORM	-854.821		-853.763	0.249(1)	0.28(2)	0.314(3)	0.358(4)	0.49(5)	0.614(6)	0.724(7)
	Optimal_Two-RM	-853.763		-853.1		0.27(1)	0.329(2)	0.385(3)	0.542(4)	0.678(5)	0.79(6)
				-852.49			0.316(1)	0.401(2)	0.598(3)	0.75(4)	0.859(5)
	ORM VS TRM	2.11638	0.1457	-851.988				0.365(1)	0.646(2)	0.821(3)	0.921(4)
				-851.577					0.819(1)	0.953(2)	0.992(3)
				-851.551						0.834(1)	0.976(2)
				-851.529							0.948(1)
method III	ORM	-854.821			-851.988	-851.577	-851.551	-851.529	-851.527	-851.526	-851.526
	Optimal_Two-RM	-853.206		-853.206	0.119(1)	0.196(2)	0.346(3)	0.5(4)	0.645(5)	0.763(6)	0.85(7)
				-851.988		0.364(1)	0.646(2)	0.821(3)	0.921(4)	0.968(5)	0.988(6)
	ORM VS TRM	3.22967	0.07232	-851.577			0.82(1)	0.953(2)	0.992(3)	0.999(4)	1(5)
	ORM VS 3RM	5.66556	0.05885	-851.551				0.834(1)	0.976(2)	0.997(3)	1(4)
				-851.529					0.949(1)	0.998(2)	1(3)
				-851.527						0.983(1)	1(2)
NONE				-851.526							0.998(1)
RCG11-AK064415		lnL value	p-value		-809.081	-808.894	-808.493	-807.989	-807.869	-807.869	-807.869
method II	ORM	-812.393		-809.447	0.392(1)	0.575(2)	0.592(3)	0.572(4)	0.676(5)	0.789(6)	0.87(7)
	Optimal_Two-RM	-809.447		-809.081		0.541(1)	0.556(2)	0.535(3)	0.658(4)	0.788(5)	0.877(6)
				-808.894			0.371(1)	0.404(2)	0.562(3)	0.727(4)	0.842(5)
	ORM VS TRM	5.89176	0.01521	-808.493				0.315(1)	0.536(2)	0.741(3)	0.87(4)
				-807.989					0.624(1)	0.887(2)	0.971(3)
				-807.869						0.994(1)	1(2)
((((l9311_p,(l54_p,l93_p)),l123_p),l85_p),(l93_c,(l52_c#1,l9311_cg)));				-807.869							0.995(1)
method III	ORM	-812.393			-809.081	-808.713	-808.307	-808.032	-808.004	-807.927	-807.869
	Optimal_Two-RM	-809.447		-809.447	0.392(1)	0.48(2)	0.516(3)	0.587(4)	0.718(5)	0.804(6)	0.87(7)
				-809.081		0.391(1)	0.461(2)	0.552(3)	0.707(4)	0.805(5)	0.877(6)
	ORM VS TRM	5.89176	0.01521	-808.713			0.368(1)	0.507(2)	0.701(3)	0.814(4)	0.891(5)
				-808.307				0.459(1)	0.739(2)	0.859(3)	0.928(4)
				-808.032					0.811(1)	0.9(2)	0.955(3)
((((l9311_p,(l54_p,l93_p)),l123_p),l85_p),(l93_c,(l52_c#1,l9311_cg)));				-808.004						0.696(1)	0.874(2)
the final optimal model is method III two-ratio model				-807.927							0.733(1)
RCG12_AK067652		lnL value	p-value		-562.107	-561.587	-560.99	-560.948	-560.89	-560.888	-560.888
method II	ORM	-567.061		-562.993	0.183(1)	0.245(2)	0.261(3)	0.394(4)	0.52(5)	0.648(6)	0.755(7)
	Optimal_Two-RM	-562.993		-562.107		0.308(1)	0.327(2)	0.509(3)	0.656(4)	0.786(5)	0.875(6)
				-561.587			0.274(1)	0.527(2)	0.707(3)	0.844(4)	0.924(5)
	ORM VS TRM	8.13635	0.004339	-560.99				0.772(1)	0.905(2)	0.977(3)	0.995(4)
				-560.948					0.734(1)	0.942(2)	0.989(3)
				-560.89						0.945(1)	0.998(2)
(((((l54_c,l53_c),l9311_c),l46_c),(Chr10_231,l93_c)),l9311_p#1);				-560.888							0.995(1)
method III	ORM	-567.061			-560.99	-560.948	-560.89	-560.888	-560.888	-560.888	-560.888
	Optimal_Two-RM	-561.665		-561.665	0.245(1)	0.488(2)	0.671(3)	0.817(4)	0.907(5)	0.956(6)	0.98(7)
				-560.99		0.771(1)	0.905(2)	0.977(3)	0.995(4)	0.999(5)	1(6)
	ORM VS TRM	10.7926	0.001019	-560.948			0.734(1)	0.942(2)	0.989(3)	0.998(4)	1(5)
				-560.89				0.945(1)	0.998(2)	1(3)	1(4)
				-560.888					0.995(1)	1(2)	1(3)
(((((l54_c,l53_c),l9311_c#1),l46_c),(Chr10_231,l93_c#1)),l9311_p#1);				-560.888						1(1)	1(2)
the final optimal model is method III two-ratio model				-560.888							1(1)
RCG13_AK070367		lnL value	p-value		-1316.55	-1316.22	-1316.2	-1316.17	-1316.17	-1316.17	-1316.17
method II	ORM	-1322.32		-1317.77	0.118(1)	0.213(2)	0.372(3)	0.525(4)	0.669(5)	0.784(6)	0.866(7)
	Optimal_Two-RM	-1317.77		-1316.55		0.419(1)	0.708(2)	0.859(3)	0.944(4)	0.979(5)	0.993(6)
				-1316.22			0.845(1)	0.948(2)	0.991(3)	0.999(4)	1(5)
	ORM VS TRM	9.11185	0.00254	-1316.2				0.793(1)	0.966(2)	0.995(3)	0.999(4)
				-1316.17					0.986(1)	1(2)	1(3)
				-1316.17						0.986(1)	1(2)
((((l52_c,l9311_c),nip_c),l46_c)#1,(lcl_p,nip_p));				-1316.17							2(1)
method III	ORM	-1322.32			-1316.49	-1316.22	-1316.2	-1316.2	-1316.2	-1316.2	-1316.2
	Optimal_Two-RM	-1316.81		-1316.81	0.419(1)	0.553(2)	0.747(3)	0.874(4)	0.942(5)	0.976(6)	0.99(7)
				-1316.49		0.465(1)	0.752(2)	0.903(3)	0.966(4)	0.989(5)	0.997(6)
	ORM VS TRM	11.0216	0.0009006	-1316.22			0.845(1)	0.98(2)	0.998(3)	1(4)	1(5)
				-1316.2				0.968(1)	0.999(2)	1(3)	1(4)
				-1316.2					1(1)	1(2)	1(3)
((((l52_c,l9311_c#1),nip_c),l46_c),(lcl_p,nip_p)#1);				-1316.2						1(1)	1(2)
the final optimal model is method III two-ratio model				-1316.2							1(1)
RCG14_AK068903		lnL value	p-value		-928.78	-928.78	-928.78	-928.78	-928.78	-928.78	-928.78
method II	ORM	-943.061		-929.934	0.129(1)	0.315(2)	0.511(3)	0.679(4)	0.805(5)	0.889(6)	0.941(7)
	Optimal_Two-RM	-929.934		-928.78		0.997(1)	1(2)	1(3)	1(4)	1(5)	1(6)
				-928.78			0.996(1)	1(2)	1(3)	1(4)	1(5)
	ORM VS TRM	26.2537	2.994e-07	-928.78				1(1)	1(2)	2(3)	2(4)
				-928.78					1(1)	2(2)	2(3)
				-928.78						2(1)	2(2)
(((((l54_c,nip_c),l52_c),l9311_cds)#1,l9311_p),nip_p);				-928.78							1(1)
method III	ORM	-943.061			-928.78	-928.78	-928.78	-928.78	-928.78	-928.78	-928.78
	Optimal_Two-RM	-929.934		-929.934	0.129(1)	0.315(2)	0.511(3)	0.679(4)	0.805(5)	0.889(6)	0.941(7)
				-928.78		0.995(1)	1(2)	1(3)	1(4)	1(5)	1(6)
	ORM VS TRM	26.2537	2.994e-07	-928.78			1(1)	1(2)	1(3)	2(4)	2(5)
				-928.78				1(1)	1(2)	2(3)	2(4)
				-928.78					1(1)	2(2)	2(3)
(((((l54_c,nip_c),l52_c),l9311_cds)#1,l9311_p),nip_p);				-928.78						2(1)	2(2)
the final optimal model is method III two-ratio model				-928.78							1(1)
RCG15_AK070946		lnL value	p-value		-1004.33	-1003.79	-1003.67	-1003.67	-1003.6	-1003.6	-1003.6
method II	ORM	-1005.54		-1004.93	0.276(1)	0.321(2)	0.474(3)	0.643(4)	0.753(5)	0.851(6)	0.915(7)
	Optimal_Two-RM	-1004.93		-1004.33		0.298(1)	0.517(2)	0.725(3)	0.832(4)	0.917(5)	0.962(6)
				-1003.79			0.627(1)	0.888(2)	0.943(3)	0.984(4)	0.996(5)
	ORM VS TRM	1.22677	0.268	-1003.67				0.978(1)	0.928(2)	0.985(3)	0.997(4)
				-1003.67					0.7(1)	0.928(2)	0.985(3)
				-1003.6						0.988(1)	1(2)
				-1003.6							2(1)
method III	ORM	-1005.54			-1003.74	-1003.74	-1003.74	-1003.62	-1003.62	-1003.62	-1003.62
	Optimal_Two-RM	-1003.87		-1003.87	0.615(1)	0.881(2)	0.969(3)	0.974(4)	0.992(5)	0.998(6)	0.999(7)
				-1003.74		0.99(1)	1(2)	0.971(3)	0.993(4)	0.999(5)	1(6)
	ORM VS TRM	3.34125	0.06756	-1003.74			0.995(1)	0.887(2)	0.971(3)	0.993(4)	0.999(5)
				-1003.74				0.624(1)	0.888(2)	0.971(3)	0.993(4)
				-1003.62					2(1)	1(2)	2(3)
				-1003.62						0.965(1)	0.999(2)
NONE				-1003.62							2(1)
RCG16_AK073961		lnL value	p-value		-1255.66	-1255.66	-1255.66	-1255.66	-1255.66	-1255.66
method II	ORM	-1259.36		-1256.71	0.147(1)	0.35(2)	0.552(3)	0.718(4)	0.835(5)	0.91(6)
	Optimal_Two-RM	-1256.71		-1255.66		1(1)	1(2)	2(3)	1(4)	1(5)
				-1255.66			1(1)	2(2)	1(3)	1(4)
	ORM VS TRM	5.29544	0.02138	-1255.66				2(1)	1(2)	1(3)
				-1255.66					0.997(1)	1(2)
				-1255.66						1(1)
((((l52_c,l9311_cg),l93_c#1),l123_c),l9311_pg);
method III	ORM	-1259.36			-1255.66	-1255.66	-1255.66	-1255.66	-1255.66	-1255.66
	Optimal_Two-RM	-1256.71		-1256.71	0.147(1)	0.35(2)	0.552(3)	0.718(4)	0.835(5)	0.91(6)
				-1255.66		1(1)	2(2)	1(3)	1(4)	2(5)
	ORM VS TRM	5.29544	0.02138	-1255.66			2(1)	1(2)	1(3)	2(4)
				-1255.66				0.997(1)	1(2)	2(3)
				-1255.66					1(1)	2(2)
((((l52_c,l9311_cg),l93_c#1),l123_c),l9311_pg);				-1255.66						2(1)
the final optimal model is method III two-ratio model
RCG17_AK105360		lnL value	p-value		-519.937	-519.937	-519.937	-519.937
method II	ORM	-520.736		-519.937	1(1)	1(2)	1(3)	1(4)
	Optimal_Two-RM	-519.937		-519.937		1(1)	1(2)	1(3)
				-519.937			1(1)	1(2)
	ORM VS TRM	1.59944		-519.937				1(1)
method III	ORM	-520.736			-519.937	-519.937	-519.937	-519.937
	Optimal_Two-RM	-519.937		-519.937	1(1)	1(2)	1(3)	1(4)
				-519.937		1(1)	1(2)	1(3)
	ORM VS TRM	1.59944		-519.937			1(1)	1(2)
				-519.937				1(1)
NONE
RCG18_AK106308		lnL value	p-value		-383.546	-382.577	-382.011	-381.977	-381.902	-381.902	-381.902
method II	ORM	-386.586		-384.7	0.129(1)	0.12(2)	0.146(3)	0.245(4)	0.348(5)	0.47(6)	0.588(7)
	Optimal_Two-RM	-384.7		-383.546		0.164(1)	0.215(2)	0.371(3)	0.511(4)	0.656(5)	0.772(6)
				-382.577			0.287(1)	0.549(2)	0.717(3)	0.853(4)	0.93(5)
	ORM VS TRM	3.7708	0.05215	-382.011				0.795(1)	0.897(2)	0.975(3)	0.994(4)
				-381.977					0.699(1)	0.928(2)	0.985(3)
				-381.902						0.987(1)	1(2)
				-381.902							0.992(1)
method III	ORM	-386.586			-382.001	-381.933	-381.903	-381.902	-381.902	-381.902	-381.902
	Optimal_Two-RM	-383.759		-383.759	0.061(1)	0.161(2)	0.294(3)	0.446(4)	0.591(5)	0.715(6)	0.812(7)
				-382.001		0.713(1)	0.906(2)	0.978(3)	0.995(4)	0.999(5)	1(6)
	ORM VS TRM	5.65355	0.01742	-381.933			0.804(1)	0.97(2)	0.996(3)	1(4)	1(5)
				-381.903				0.987(1)	1(2)	1(3)	1(4)
				-381.902					0.996(1)	1(2)	1(3)
((l54_c,((l74_c,l123_c),(l46_c,Chr04_2358))#1),(l9311_p,(l54_p#1,l46_p)));				-381.902						0.993(1)	1(2)
the final optimal model is method III two-ratio model				-381.902							2(1)
RCG19_AK106455		lnL value	p-value		-770.613	-770.483	-770.456	-770.456
method II	ORM	-772.206		-771.304	0.24(1)	0.44(2)	0.638(3)	0.792(4)
	Optimal_Two-RM	-771.304		-770.613		0.609(1)	0.855(2)	0.957(3)
				-770.483			0.818(1)	0.974(2)
	ORM VS TRM	1.80483		-770.456				0.999(1)
method III	ORM	-772.206			-770.837	-770.822	-770.457	-770.457
	Optimal_Two-RM	-771.824		-771.824	0.16(1)	0.367(2)	0.434(3)	0.603(4)
				-770.837		0.862(1)	0.684(2)	0.859(3)
	ORM VS TRM	0.763782		-770.822			0.393(1)	0.694(2)
				-770.457				1(1)
NONE
RCG20_AK108373		lnL value	p-value		-654.433	-653.585	-652.561	-651.73	-651.125	-650.741	-648.205
method II	ORM	-659.363		-655.22	0.21(1)	0.195(2)	0.15(3)	0.137(4)	0.146(5)	0.176(6)	0.051(7)
	Optimal_Two-RM	-655.22		-654.433		0.193(1)	0.154(2)	0.144(3)	0.158(4)	0.194(5)	0.053(6)
				-653.585			0.152(1)	0.156(2)	0.178(3)	0.224(4)	0.056(5)
	ORM VS TRM	8.2863	0.003995	-652.561				0.197(1)	0.238(2)	0.303(3)	0.069(4)
				-651.73					0.271(1)	0.372(2)	0.07(3)
				-651.125						0.381(1)	0.054(2)
((((((((l54_c,Chr02_910),l53_c),l46_c),l93_c),l9311_c),(l123_c,(l74_c,l85_c))),l52_c),(l74_p,(l9311_p,l46_p))#1);				-650.741							0.024(1 *)
method III	ORM	-659.363			-651.047	-650.675	-650.332	-649.503	-647.99	-647.837	-647.837
	Optimal_Two-RM	-652.29		-652.29	0.115(1)	0.199(2)	0.271(3)	0.233(4)	0.126(5)	0.179(6)	0.259(7)
				-651.047		0.389(1)	0.489(2)	0.378(3)	0.191(4)	0.267(5)	0.378(6)
	ORM VS TRM	14.1467	0.0001691	-650.675			0.407(1)	0.31(2)	0.147(3)	0.225(4)	0.339(5)
				-650.332				0.198(1)	0.096(2)	0.173(3)	0.288(4)
				-649.503					0.082(1)	0.189(2)	0.343(3)
((((((((l54_c,Chr02_910),l53_c)#1,l46_c),l93_c)#1,l9311_c),(l123_c,(l74_c#1,l85_c)#1)),l52_c),(l74_p,(l9311_p,l46_p))#1);				-647.99						0.58(1)	0.858(2)
the final optimal model is method III two-ratio model				-647.837							1(1)
RCG21_AK109583		lnL value	p-value		-892.957	-892.834	-892.76	-892.718	-892.693	-892.692
method II	ORM	-897.937		-893.225	0.464(1)	0.677(2)	0.818(3)	0.908(4)	0.957(5)	0.983(6)
	Optimal_Two-RM	-893.225		-892.957		0.62(1)	0.821(2)	0.924(3)	0.971(4)	0.991(5)
				-892.834			0.7(1)	0.891(2)	0.963(3)	0.991(4)
	ORM VS TRM	9.42498	0.00214	-892.76				0.773(1)	0.935(2)	0.987(3)
				-892.718					0.822(1)	0.974(2)
				-892.693						0.962(1)
(((l93_p,l9311_p),l74_p),(l9311_cs,l9311_cg)#1);
method III	ORM	-897.937			-892.957	-892.834	-892.763	-892.718	-892.692	-892.692
	Optimal_Two-RM	-893.225		-893.225	0.464(1)	0.677(2)	0.82(3)	0.908(4)	0.957(5)	0.983(6)
				-892.957		0.62(1)	0.824(2)	0.924(3)	0.971(4)	0.991(5)
	ORM VS TRM	9.42498	0.00214	-892.834			0.706(1)	0.891(2)	0.963(3)	0.991(4)
				-892.763				0.765(1)	0.931(2)	0.986(3)
				-892.718					0.819(1)	0.974(2)
(((l93_p,l9311_p),l74_p),(l9311_cs,l9311_cg)#1);				-892.692						0.986(1)
the final optimal model is method III two-ratio model
RCG22_AK064216		lnL value	p-value		-886.105	-886.105	-886.105	-886.105
method II	ORM	-890.987		-886.121	0.856(1)	0.984(2)	0.998(3)	1(4)
	Optimal_Two-RM	-886.121		-886.105		1(1)	2(2)	2(3)
				-886.105			2(1)	2(2)
	ORM VS TRM	9.73232	0.001811	-886.105				2(1)
(((l9311_c,nip_cg),l93_c),l9311_p#1);
method III	ORM	-890.987			-886.105	-886.105	-886.106	-886.105
	Optimal_Two-RM	-886.121		-886.121	0.856(1)	0.984(2)	0.999(3)	1(4)
				-886.105		0.999(1)	2(2)	2(3)
	ORM VS TRM	9.73232	0.001811	-886.105			2(1)	2(2)
				-886.106				0.966(1)
(((l9311_c,nip_cg),l93_c),l9311_p#1);
the final optimal model is method III two-ratio model
RCG23_AK069257		lnL value	p-value		-189.653	-189.299	-188.843	-188.839
method II	ORM	-191.37		-190.535	0.184(1)	0.291(2)	0.336(3)	0.495(4)
	Optimal_Two-RM	-190.535		-189.653		0.4(1)	0.445(2)	0.653(3)
				-189.299			0.34(1)	0.631(2)
	ORM VS TRM	1.67124		-188.843				0.931(1)
method III	ORM	-191.37			-189.653	-189.299	-188.839	-188.839
	Optimal_Two-RM	-190.535		-190.535	0.184(1)	0.291(2)	0.335(3)	0.495(4)
				-189.653		0.4(1)	0.443(2)	0.653(3)
	ORM VS TRM	1.67124		-189.299			0.338(1)	0.631(2)
				-188.839				0.992(1)
NONE
RCG24_AK069587		lnL value	p-value		-1922.32	-1921.3	-1920.67	-1920.48	-1920.01	-1920	-1920.17
method II	ORM	-1927.31		-1924.39	0.042(1 *)	0.046(2 *)	0.059(3)	0.099(4)	0.119(5)	0.186(6)	0.296(7)
	Optimal_Two-RM	-1924.39		-1922.32		0.152(1)	0.191(2)	0.298(3)	0.327(4)	0.46(5)	0.635(6)
				-1921.3			0.261(1)	0.442(2)	0.459(3)	0.626(4)	0.812(5)
	ORM VS TRM	5.84989	0.01558	-1920.67				0.544(1)	0.516(2)	0.72(3)	0.91(4)
				-1920.48					0.328(1)	0.615(2)	0.889(3)
				-1920.01						0.899(1)	2(2)
(((((l123_c,l85_c),l74_c),l46_c#1),l9311_c),l9311_p);				-1920							2(1)
(((((l123_c,l85_c),l74_c),l46_c#1),l9311_c#2),l9311_p);
method III	ORM	-1927.31			-1920.79	-1920.41	-1920.01	-1920	-1920	-1920
	Optimal_Two-RM	-1924.39		-1924.39	0.007(1 *)	0.019(2 *)	0.033(3 *)	0.067(4)	0.118(5)	0.186(6)
				-1920.79		0.384(1)	0.456(2)	0.662(3)	0.811(4)	0.903(5)
	ORM VS TRM	5.84989	0.01558	-1920.41			0.367(1)	0.661(2)	0.842(3)	0.934(4)
				-1920.01				0.899(1)	0.992(2)	0.999(3)
									0.982(1)	1(2)
(((((l123_c,l85_c),l74_c),l46_c#1),l9311_c),l9311_p);										1(1)
(((((l123_c,l85_c),l74_c#2),l46_c#1),l9311_c#2),l9311_p#2);
the final optimal model is method III two-ratio model

## Sheet: methodI
RCG8_AK070283
	Models	P-value
	ORM VS TRM	0.0159527	*
	3-RM VS TRM	0.230471
	4-RM VS TRM	0.154051
	5-RM VS TRM	0.149353
	6-RM VS TRM	0.13645
	7-RM VS TRM	0.123164
	8-RM VS TRM	0.112413
	9-RM VS TRM	0.121376
	10-RM VS TRM	0.143821
	11-RM VS TRM	0.178876
	12-RM VS TRM	0.204017
	13-RM VS TRM	0.26023
	14-RM VS TRM	0.30564
	15-RM VS TRM	0.378401
	16-RM VS TRM	0.455657
	17-RM VS TRM	0.529799	2_AK070283-longer/TRM-8/REL.txt
	18-RM VS TRM	0.603487	((((((l123_c: 0.002321, l85_c: 0.001136): 0.004625, bb_c: 0.008087): 0.000002, cc_c: 0.005768): 0.009560, l74_c: 0.026940): 0.017687, l93_c: 0.007280): 0.001580, (l46_c: 0.003481, ((l9311_c: 0.001153, l52_c: 0.000002): 0.000002, (NIP_c: 0.001134, lcl_p: 0.032060): 0.001176): 0.001145): 0.006295);
	19-RM VS TRM	0.671268	((((((l123_c: 0.001742, l85_c: 0.000853): 0.003471, bb_c: 0.006068): 0.000001, cc_c: 0.004328): 0.007173, l74_c: 0.020216): 0.001387, l93_c: 0.005463): 0.001186, (l46_c: 0.002612, ((l9311_c: 0.000865, l52_c: 0.000001): 0.000001, (NIP_c: 0.000851, lcl_p: 0.024057): 0.000882): 0.000859): 0.004724);
	20-RM VS TRM	0.733536	((((((l123_c '#0.7504' , l85_c '#0.7504' ) '#0.7504' , bb_c '#0.7504' ) '#0.7504' , cc_c '#0.7504' ) '#0.7504' , l74_c '#0.7504' ) '#0.0784' , l93_c '#0.7504' ) '#0.7504' , (l46_c '#0.7504' , ((l9311_c '#0.7504' , l52_c '#0.7504' ) '#0.7504' , (NIP_c '#0.7504' , lcl_p '#0.7504' ) '#0.7504' ) '#0.7504' ) '#0.7504' );
RCG9_AK073060
	Models	P-value
	ORM VS TRM	0.000217587	**
	3-RM VS TRM	0.316127
	4-RM VS TRM	0.104079
	5-RM VS TRM	0.0985579
	6-RM VS TRM	0.136145
	7-RM VS TRM	0.166333
	8-RM VS TRM	0.177178
	9-RM VS TRM	0.280102
	10-RM VS TRM	0.291048
	11-RM VS TRM	0.370021	3_AK073060/TRM-13/REL.txt
	12-RM VS TRM	0.461123	(((((NIP_p: 0.000002, l9311_p: 0.000002): 0.005599, l46_p: 0.011190): 0.000002, (l53_p: 0.009386, l52_c: 0.009455): 0.003675): 0.003458, l52_p: 0.009561): 0.036807, (l123_p: 0.001003, l85_p: 0.002729): 0.206736);
	13-RM VS TRM	0.551414	(((((NIP_p: 0.000001, l9311_p: 0.000001): 0.003793, l46_p: 0.007580): 0.000001, (l53_p: 0.006359, l52_c: 0.006405): 0.002490): 0.002342, l52_p: 0.006477): 0.024935, (l123_p: 0.000680, l85_p: 0.001849): 0.002401);
	14-RM VS TRM	0.63635	(((((NIP_p '#0.6775' , l9311_p '#0.6775' ) '#0.6775' , l46_p '#0.6775' ) '#0.6775' , (l53_p '#0.6775' , l52_c '#0.6775' ) '#0.6775' ) '#0.6775' , l52_p '#0.6775' ) '#0.6775' , (l123_p '#0.6775' , l85_p '#0.6775' ) '#0.0116' );
RCG10_AK069420
	Models	P-value
	ORM VS TRM	0.145611
	3-RM VS ORM	0.17929
	4-RM VS ORM	0.19762
	5-RM VS ORM	0.230408
	6-RM VS ORM	0.261428
	7-RM VS ORM	0.370333
	8-RM VS ORM	0.476654
	9-RM VS ORM	0.581606
	10-RM VS ORM	0.679725
	11-RM VS ORM	0.763502
	12-RM VS ORM	0.83125
	13-RM VS ORM	0.883478
	14-RM VS ORM	0.922036
RCG11-AK064415
	Models	P-value
	ORM VS TRM	0.015204	*
	3-RM VS TRM	0.392355
	4-RM VS TRM	0.481698
	5-RM VS TRM	0.516292
	6-RM VS TRM	0.58681
	7-RM VS TRM	0.726192
	8-RM VS TRM	0.828592
	9-RM VS TRM	0.911669
	10-RM VS TRM	0.959902	F-AK064415-363/TRM-10/REL.txt
	11-RM VS TRM	0.958908	((((l9311_p: 0.010212, (l54_p: 0.000004, l93_p: 0.010193): 0.000004): 0.051851, l123_p: 0.000004): 0.000004, l85_p: 0.020356): 3.609348, (l93_c: 0.042782, (l52_c: 0.000013, l9311_cg: 0.000004): 0.000004): 3.575309);
	12-RM VS TRM	0.987714	((((l9311_p: 0.001314, (l54_p: 0.000001, l93_p: 0.001312): 0.000001): 0.006674, l123_p: 0.000001): 0.000001, l85_p: 0.002620): 0.464552, (l93_c: 0.005506, (l52_c: 0.013108, l9311_cg: 0.000001): 0.000001): 0.460171);
	13-RM VS TRM	0.991793	((((l9311_p '#0.1287' , (l54_p '#0.1287' , l93_p '#0.1287' ) '#0.1287' ) '#0.1287' , l123_p '#0.1287' ) '#0.1287' , l85_p '#0.1287' ) '#0.1287' , (l93_c '#0.1287' , (l52_c '#999.0000' , l9311_cg '#0.1287' ) '#0.1287' ) '#0.1287' );
	14-RM VS TRM	0.994345	*****999.00
RCG12_AK067652
	Models	P-value
	ORM VS TRM	0.00433565	**
	3-RM VS TRM	0.980167
	4-RM VS TRM	0.407103
	5-RM VS TRM	0.545038
	6-RM VS TRM	0.642623
	7-RM VS TRM	0.519626
	8-RM VS TRM	0.648312
	9-RM VS TRM	0.755323	F-AK067652-176/TRM-11/REL.txt
	10-RM VS TRM	0.83772	(((((l54_c: 0.012820, l53_c: 0.000004): 0.000004, l9311_c: 0.012845): 0.000004, l46_c: 0.025732): 0.029881, (Chr10_231: 0.000004, l93_c: 0.012783): 0.022488): 0.967924, l9311_p: 8.340809);
	11-RM VS TRM	0.897073	(((((l54_c: 0.002216, l53_c: 0.000001): 0.000001, l9311_c: 0.002220): 0.000001, l46_c: 0.004447): 0.005164, (Chr10_231: 0.000001, l93_c: 0.002209): 0.003886): 0.167284, l9311_p: 0.000834);
	12-RM VS TRM	0.937388	(((((l54_c '#0.1728' , l53_c '#0.1728' ) '#0.1728' , l9311_c '#0.1728' ) '#0.1728' , l46_c '#0.1728' ) '#0.1728' , (Chr10_231 '#0.1728' , l93_c '#0.1728' ) '#0.1728' ) '#0.1728' , l9311_p '#0.0001' );
RCG13_AK070367
	Models	P-value
	ORM VS TRM	0.00253801	**
	3-RM VS TRM	0.998404
	4-RM VS TRM	0.897464
	5-RM VS TRM	0.701933
	6-RM VS TRM	0.535361
	7-RM VS TRM	0.679058	F-AK068903-60/TRM-6/REL.txt
	8-RM VS TRM	0.783538	((((l52_c: 0.000002, l9311_c: 0.001998): 0.001999, nip_c: 0.000002): 0.000002, l46_c: 0.006017): 1.244051, (lcl_p: 0.000002, nip_p: 0.014063): 0.000002);
	9-RM VS TRM	0.872166	((((l52_c: 0.000001, l9311_c: 0.001436): 0.001437, nip_c: 0.000001): 0.000001, l46_c: 0.004325): 0.131222, (lcl_p: 0.000001, nip_p: 0.010108): 0.000001);
	10-RM VS TRM	0.925548	((((l52_c '#0.7188' , l9311_c '#0.7188' ) '#0.7188' , nip_c '#0.7188' ) '#0.7188' , l46_c '#0.7188' ) '#0.1055' , (lcl_p '#0.7188' , nip_p '#0.7188' ) '#0.7188' );
RCG14_AK068903
	Models	P-value
	ORM VS TRM	2.99202e-07	**
	3-RM VS TRM	0.372168
	4-RM VS TRM	0.671432
	5-RM VS TRM	0.850223
	6-RM VS TRM	0.860365	F-AK068903-72/TRM-6/REL.txt
	7-RM VS TRM	0.850568	(((((l54_c: 0.000988, nip_c: 0.000986): 0.000001, l52_c: 0.000001): 0.001666, l9311_cds: 0.001292): 4.013295, l9311_p: 0.000001): 0.000971, nip_p: 0.001030);
	8-RM VS TRM	0.889257	(((((l54_c: 0.002605, nip_c: 0.002601): 0.000002, l52_c: 0.000002): 0.004392, l9311_cds: 0.003408): 0.079166, l9311_p: 0.000002): 0.002560, nip_p: 0.002716);
	9-RM VS TRM	0.940801	(((((l54_c '#2.6368' , nip_c '#2.6368' ) '#2.6368' , l52_c '#2.6368' ) '#2.6368' , l9311_cds '#2.6368' ) '#0.0197' , l9311_p '#2.6368' ) '#2.6368' , nip_p '#2.6368' );
	10-RM VS TRM	0.970055	*****2.6368
RCG15_AK070946
	Models	P-value
	ORM VS TRM	0.268025
	3-RM VS ORM	0.393585
	4-RM VS ORM	0.444524
	5-RM VS ORM	0.518547
	6-RM VS ORM	0.588211
	7-RM VS ORM	0.712543
	8-RM VS ORM	0.808735
	9-RM VS ORM	0.875522
	10-RM VS ORM	0.966344
	11-RM VS ORM	0.982621
	12-RM VS ORM	0.991392
RCG16_AK073961
	Models	P-value
	ORM VS TRM	0.0213813	*
	3-RM VS TRM	0.347762
	4-RM VS TRM	0.643489	F-AK073961-192/TRM-3/REL.txt
	5-RM VS TRM	0.683521	((((l52_c: 0.000006, l9311_cg: 0.008406): 0.008424, l93_c: 0.000003): 0.060768, l123_c: 0.000006): 0.000006, l9311_pg: 33.002599);
	6-RM VS TRM	0.855158	((((l52_c: 0.000000, l9311_cg: 0.000122): 0.000122, l93_c: 0.002547): 0.000880, l123_c: 0.000000): 0.000000, l9311_pg: 0.477827);
	7-RM VS TRM	0.835423	((((l52_c '#0.0145' , l9311_cg '#0.0145' ) '#0.0145' , l93_c '#999.0000' ) '#0.0145' , l123_c '#0.0145' ) '#0.0145' , l9311_pg '#0.0145' );
	8-RM VS TRM	0.910466	*****999.00
RCG17_AK105360
	Models	P-value
	ORM VS TRM	0.206023
	3-RM VS ORM	0.449519
	4-RM VS ORM	0.659581
	5-RM VS ORM	0.808944
	6-RM VS ORM	0.901351
RCG18_AK106308
	Models	P-value
	ORM VS TRM	0.052136
	3-RM VS ORM	0.0478613	*
	4-RM VS 3-RM	0.160485
	5-RM VS 3-RM	0.346699
	6-RM VS 3-RM	0.363961
	7-RM VS 3-RM	0.521458
	8-RM VS 3-RM	0.655644
	9-RM VS 3-RM	0.771814
	10-RM VS 3-RM	0.857056	F-AK106308-200/3-RM/REL.txt
	11-RM VS 3-RM	0.914941	((l54_c: 0.000003, ((l74_c: 0.057037, l123_c: 0.000003): 0.029613, (l46_c: 0.030109, Chr04_2358: 0.000003): 0.000003): 0.014970): 1.845393, (l9311_p: 0.000003, (l54_p: 0.000027, l46_p: 0.042517): 0.000003): 1.863241);
	12-RM VS 3-RM	0.951729	((l54_c: 0.000001, ((l74_c: 0.000006, l123_c: 0.000001): 0.010261, (l46_c: 0.010433, Chr04_2358: 0.000001): 0.000001): 0.005187): 0.639411, (l9311_p: 0.000001, (l54_p: 0.027047, l46_p: 0.014732): 0.000001): 0.645595);
	13-RM VS 3-RM	0.975929	((l54_c '#0.3465' , ((l74_c '#0.0001' , l123_c '#0.3465' ) '#0.3465' , (l46_c '#0.3465' , Chr04_2358 '#0.3465' ) '#0.3465' ) '#0.3465' ) '#0.3465' , (l9311_p '#0.3465' , (l54_p '#999.0000' , l46_p '#0.3465' ) '#0.3465' ) '#0.3465' );
	14-RM VS 3-RM	0.986407	*****999.00
RCG19_AK106455
	Models	P-value
	ORM VS TRM	0.0980001
	3-RM VS ORM	0.251654
	4-RM VS ORM	0.428575
	5-RM VS ORM	0.59714
	6-RM VS ORM	0.623339
RCG20_AK108373
	Models	P-value
	ORM VS TRM	0.00688151	**
	3-RM VS TRM	0.941768
	4-RM VS TRM	0.733227
	5-RM VS TRM	0.33526
	6-RM VS TRM	0.224258
	7-RM VS TRM	0.177093
	8-RM VS TRM	0.238752
	9-RM VS TRM	0.331238
	10-RM VS TRM	0.406651
	11-RM VS TRM	0.492427
	12-RM VS TRM	0.56485
	13-RM VS TRM	0.653316
	14-RM VS TRM	0.72042
	15-RM VS TRM	0.785494
	16-RM VS TRM	0.363547
	17-RM VS TRM	0.44288
	18-RM VS TRM	0.508876
	19-RM VS TRM	0.579923
	20-RM VS TRM	0.653779
	21-RM VS TRM	0.715003	F-AK108373-174/TRM-23/REL.txt
	22-RM VS TRM	0.763915	((((((((l54_c: 0.000003, Chr02_910: 0.023847): 0.000003, l53_c: 0.011950): 0.036729, l46_c: 0.000003): 0.038065, l93_c: 0.011907): 0.026960, l9311_c: 0.012117): 0.013505, (l123_c: 0.025361, (l74_c: 0.121743, l85_c: 0.000003): 0.037213): 0.068021): 0.000003, l52_c: 0.012663): 2.628427, (l74_p: 0.168647, (l9311_p: 0.000003, l46_p: 0.012204): 0.000003): 50.293493);
	23-RM VS TRM	0.811957	((((((((l54_c: 0.000000, Chr02_910: 0.002502): 0.000000, l53_c: 0.001254): 0.003853, l46_c: 0.000000): 0.003993, l93_c: 0.001249): 0.002828, l9311_c: 0.001271): 0.001417, (l123_c: 0.002661, (l74_c: 0.012772, l85_c: 0.000000): 0.003904): 0.007136): 0.000000, l52_c: 0.001328): 0.275741, (l74_p: 0.017692, (l9311_p: 0.000000, l46_p: 0.001280): 0.000000): 0.005029);
	24-RM VS TRM	0.852815	((((((((l54_c '#0.1049' , Chr02_910 '#0.1049' ) '#0.1049' , l53_c '#0.1049' ) '#0.1049' , l46_c '#0.1049' ) '#0.1049' , l93_c '#0.1049' ) '#0.1049' , l9311_c '#0.1049' ) '#0.1049' , (l123_c '#0.1049' , (l74_c '#0.1049' , l85_c '#0.1049' ) '#0.1049' ) '#0.1049' ) '#0.1049' , l52_c '#0.1049' ) '#0.1049' , (l74_p '#0.1049' , (l9311_p '#0.1049' , l46_p '#0.1049' ) '#0.1049' ) '#0.0001' );
RCG21_AK109583
	Models	P-value
	ORM VS TRM	0.00214049	**
	3-RM VS TRM	0.775772
	4-RM VS TRM	0.726759
	5-RM VS TRM	0.818195	F-AK109583-243/TRM-7/REL.txt
	6-RM VS TRM	0.915705	(((l93_p: 0.015491, l9311_p: 0.000003): 0.052919, l74_p: 0.043053): 0.000003, (l9311_cs: 0.136822, l9311_cg: 0.067304): 68.812337);
	7-RM VS TRM	0.957086	(((l93_p: 0.004085, l9311_p: 0.000001): 0.013955, l74_p: 0.011354): 0.000001, (l9311_cs: 0.036081, l9311_cg: 0.017749): 0.462823);
	8-RM VS TRM	0.982988	(((l93_p '#0.2637' , l9311_p '#0.2637' ) '#0.2637' , l74_p '#0.2637' ) '#0.2637' , (l9311_cs '#0.2637' , l9311_cg '#0.2637' ) '#0.0067' );
RCG22_AK064216
	Models	P-value
	ORM VS TRM	0.00181056	**
	3-RM VS TRM	0.921908	H-AK064216-252/TRM-5/REL.txt
	4-RM VS TRM	0.984264	(((l9311_c: 0.000003, nip_cg: 0.000000): 0.000003, l93_c: 0.000000): 0.000017, l9311_p: 98.024578);
	5-RM VS TRM	0.998476	(((l9311_c: 0.003160, nip_cg: 0.000002): 0.003157, l93_c: 0.000002): 0.017320, l9311_p: 0.344292);
	6-RM VS TRM	0.999866	(((l9311_c '#999.0000' , nip_cg '#999.0000' ) '#999.0000' , l93_c '#999.0000' ) '#999.0000' , l9311_p '#0.0035' );
			*****999.00
RCG23_AK069257
	Models	P-value
	ORM VS TRM	0.196092
	3-RM VS ORM	0.179624
	4-RM VS ORM	0.328109
	5-RM VS ORM	0.280961
	6-RM VS ORM	0.67086
RCG24_AK069587
	Models	P-value
	ORM VS TRM	0.0155776	*
	3-RM VS TRM	0.447549
	4-RM VS TRM	0.127167
	5-RM VS TRM	0.128151
	6-RM VS TRM	0.223136
	7-RM VS TRM	0.258978	H-AK069587-282/TRM-5/REL.txt
	8-RM VS TRM	0.37527	(((((l123_c: 0.000005, l85_c: 0.009659): 0.046616, l74_c: 0.033667): 0.109653, l46_c: 0.013566): 0.000005, l9311_c: 0.087284): 4.086329, l9311_p: 4.121672);
	9-RM VS TRM	0.268996	(((((l123_c: 0.000000, l85_c: 0.000466): 0.002250, l74_c: 0.001625): 0.005292, l46_c: 0.007202): 0.000000, l9311_c: 0.004212): 0.197198, l9311_p: 0.198904);
	10-RM VS TRM	0.392186	(((((l123_c '#0.0483' , l85_c '#0.0483' ) '#0.0483' , l74_c '#0.0483' ) '#0.0483' , l46_c '#0.5308' ) '#0.0483' , l9311_c '#0.0483' ) '#0.0483' , l9311_p '#0.0483' );
